# Supplementary material for: Renal clearance of heparin-binding protein and elimination during renal replacement therapy: Studies in ICU patients and healthy volunteers
Source: PLoS One. 2019 Aug 29;14(8):e0221813. doi: 10.1371/journal.pone.0221813 (PMC6715206; doi:10.1371/journal.pone.0221813)
Supplement: S1 Datasets — (XLSX) [file pone.0221813.s001.xlsx]

## Sheet: Blad1
Patient (BRP nr)	U-HBP	U-HBP	HBP-rörets märkning (EDTA nr)	P-Urea Råvärde	plasma HBP	P-Albumin Råvärde	tU-Albumin Råvärde	tU-Albumin Ref g/ins period	tU-Albumin (per min) Råvärde ug/min	tU-Kreatinin Råvärde mmol/ins p	Pt-Urinsamling(tim) Råvärde	regg tid	Pt-Urinvolym Råvärde	HBPclearance	Alb/Krea mg/mmol	Ref alb/krea	P-Cystatin C Råvärde	P-Kreatinin Råvärde
2	BRP 02 URIN 01	1.28	1	6.1	10.19	21.2	0.01	<0,030	49.5	1.09	3	10:23:00	0.14	0.09	8.15	<5	1.31	140.8
2	BRP 02 URIN 04	2.76	4	6.4	5.38	13	0	<0,030	10.33	2.76	8	04:10:00	0.31	0.33	1.8	<5	0.93	130.1
2	BRP 02 URIN 10	2.44	10	8.4	4.47	14.7	0.01	<0,030	20.3	8.01	9	05:11:00	0.69	0.69	1.37	<5	1.18	118.1
2	BRP 02 URIN 13	1.71	13	17.2	5	23.6	0.15	<0,030	105.35	16.92	24	05:08:00	1.95	0.46	8.97	<5	2.34	154.3
2	BRP 02 URIN 15	1.2	15	20.3	6.21	24.5	0.11	<0,030	78.89	18.18	24	05:20:00	5.68	0.76	6.25	<5	2.57	153.2
3	BRP 03 urin 09	1.36	9	4.6	6.37	20.9	0	<0,030	7.79	7.3	8.75	05:52:00	0.58	0.24	0.56	<5	1.06	90
3	BRP 03 urin 13	1.57	13	6.9	8.33	27	0.06	<0,030	42.17	14.04	24	04:58:00	3.8	0.5	4.32	<5	1.38	100.7
3	BRP 03 urin 15	1.16	15	7.7	5.05	15.6	0.05	<0,030	61.9	15	14	05:25:00	2	0.55	3.47	<5	1.15	61.1
4	BRP 04 URIN 01	4.52	1	3.8	26.17	15.3	0.16	<0,030	1350	1.54	2	11:39:00	0.38	0.54	105.37	<5	0.54	91.5
4	BRP 04 URIN 04	2.85	4	6.9	5.99	10.6	0.01	<0,030	18.45	0.78	7	08:08:00	0.25	0.28	10	<5	1.18	145.9
4	BRP 04 URIN 10	19.6	10	10.8	6.7	18.7	0.02	<0,030	36.67	1.16	9	05:13:00	0.55	2.98	17.14	<5	2.51	315.3
4	BRP 04 URIN 13	1.81	13	18.9	3.79	24.5	0.1	<0,030	68.08	7.74	24	04:54:00	5.16	1.71	12.67	<5	3.1	456.9
4	BRP 04 URIN 15	3.29	15	27.2	3.86	22.4	0.11	<0,030	75.09	12.42	24	05:16:00	4.01	2.37	8.71	<5	3.44	276.1
5	BRP 05 URIN 04	1.78252	4	6.4	21.53	11	0.00336	<0,030	140	3.78	0.4	11:32:00	0.84	2.9	0.89		1.1	84.3
5	BRP 05 URIN 9	1.45446	9	6.3	36.04	17.8	0.005265	<0,030	9.75	6.903	9	05:31:00	0.585	0.04	0.76		0.97	60.5
5	BRP 05 URIN 13	1.80711	13	4.8	16.14	21.4	0.03072	<0,030	21.3333	16.512	24	05:06:00	3.84	0.3	1.86		1.21	61.4
6	BRP 06 URIN 02	6.43982	2	4.8	498	10.1	0.00456	<0,030	10.8571	3.42	7	17:23:00	1.14	0.04	1.33		0.76	54.5
6	BRP 06 URIN 04	10.6826	4	4.1	19.35	10	0.013545	<0,030	17.3654	12.9645	13	01:10:00	1.935	1.37	1.04		0.74	55.3
6	BRP 06 URIN 08	2.58675	8	3.7	14.63	13.8	0.00412	<0,030	7.62963	5.253	9	05:10:00	0.515	0.17	0.78		0.77	64.3
6	BRP 06 URIN 13	1.80711	13	16	16.92	28.2	0.0927	<0,030	64.375	8.1	24	05:12:00	0.9	0.07	11.44		1.51	146.4
6	BRP 06 URIN 15	1.4322	15	24.6	19.26	20.9	0.01828	<0,030	12.6944	11.882	24	05:05:00	2.285	0.12	1.54		1.76	80.7
7	BRP 07 URIN 2	20.2626	2	19	12.25	28.4	0.18656	<0,030	1036.44	3.08	3	19:06:00	0.88	8.09	60.57		3.68	410.4
7	BRP 07 URIN 4	45.4966	4	10.7	20.57	25.4	0.0246	<0,030	51.25	0.72	8	11:14:00	0.6	2.76	34.17		3.32	320.1
7	BRP 07 URIN 09	84.1896	9	8.9	15.37	28.6	0.0318	<0,030	58.8889	0.45	9	05:04:00	0.3	3.04	70.67		3.98	272
7	BRP 07 URIN 13	135.388	13	14.8	13.81	20.4	0.06477	<0,030	44.9792	1.7145	24	05:16:00	0.635	4.32	37.78		4.42	364.5
7	BRP 07 URIN 15	51.0388	15	15.9	13.81	26.7	0.062	<0,030	43.0556	1.1	24	05:06:00	0.5	1.28	56.36		4.44	286
9	BRP 09 urin 04	3.61417	4	6.4	13.01	16.5	0.00295	<0,030	6.14583	8.024	8	16:35:00	0.59	0.34	0.37		0.63	67.6
9	BRP 09 urin 14	3.98971	14	4.5	22.04	14.9	0.01864	<0,030	12.9444	17.475	24	04:58:00	1.165	0.15	1.07		0.68	44.2
10	BRP 10 urin 13	1.16119	13	5.6	14.89	23.8	0.00891	<0,030	6.1875	16.038	24	05:02:00	1.485	0.08	0.56		1.2	60.2
11	BRP 11 urin 1	12.8086	1	5.3	14.74	18.5	0.108	<0,030	189.474	5.64	9.5	04:40:00	1.2	1.83	19.15		0.89	65.1
11	BRP 11 urin 04	7.86054	4	6.9	11.99	23.1	0.002645	<0,030	12.5952	2.277	3.5	15:21:00	0.115	0.36	1.16		1.25	94.4
11	BRP 11 urin 9	3.69609	9	8.1	12.14	22.7	0.0033	<0,030	6.11111	5.79	9	05:07:00	0.3	0.17	0.57		1.34	84.1
11	BRP 11 urin 13	2.5255	13	9.5	13.6	26.3	0.0237	<0,030	16.4583	15.642	24	05:03:00	4.74	0.61	1.52		1.44	72.1
11	BRP 11 urin 15	2.38999	15	11.4	79.63	25.7	0.0352	<0,030	24.4444	16.32	24	05:05:00	1.6	0.03	2.16		1.32	60.8
12	BRP 12 URIN131	1.59132	13	5.4	21.84	23.5	0.02934	<0,030	20.375	9.78	24	05:26:00	3.26	0.16	3		1.37	54.6
12	BRP 12 URIN 15	1.83186	15	5.1	22.27	22.1	0.05775	<0,030	40.1042	13.125	24	05:15:00	5.25	0.3	4.4		1.53	60.2
13	BRP 13 urin 01	41.1602	1	5.8	23.27	23.2	0.00675	<0,030	11.25	3.3525	10	17:25:00	0.225	0.66	2.01		0.97	63.3
13	BRP 13 urin 09	76.4933	9	2.9	37.51	24	0.36182	<0,030	463.872	4.582	13	05:23:00	1.58	4.13	78.97		0.96	58.1
13	BRP 13 urin 13	3.41322	13	8.4	30.67	22.2	0.208425	<0,030	144.74	13.895	24	05:15:00	1.985	0.15	15		1.46	67.7
13	BRP 13 urin 15	1.79534	15	8.7	25.61	21.3	0.01275	<0,030	8.85417	12.5375	24	05:57:00	2.125	0.1	1.02		4.13	50
14	BRP 14 urin 02	1.18498	2 (eller 1)	5.8	45.72	23.5	0.0104	<0,030	19.2593	1.76	9	14:57:00	0.2	0.01	5.91		0.79	73.1
14			3 (eller 2)	5.6	19.36	13.9	0.019125	<0,030	45.5357	3.6975	7	20:56:00	0.425	0.05	5.17		0.66	51.5
14	BRP 14 urin 04	24.4483	4	5.4	19.36	9.7	0.00154	<0,030	3.20833	2.541	8	05:06:00	0.385	1.01	0.61		0.74	41.3
14	BRP 14 urin 10	16.7127	10	4.4	20.17	26.4	0.01725	<0,030	31.9444	3.375	9	04:58:00	0.75	1.15	5.11		0.93	44.9
14	BRP 14 urin 13	3.02783	13	7	23.27	32.6	0.092345	<0,030	64.1285	7.337	24	05:10:00	1.265	0.11	12.59		1.51	92.1
14	BRP 14 urin 15	1.04572	15	6	26.35	24.8	0.12714	<0,030	88.2917	8.476	24	05:36:00	1.63	0.04	15		0.94	36.9
15	BRP 15 urin 1	4.74733	1	9.1		28.2											1.29	60.3
15	BRP 15 urin 10	3.21777	10	7.3		28.6	0.03403	<0,030	63.0185	1.722	9	05:04:00	0.41		19.76		1.34	54.6
15	BRP 15 urin 12	1.82461	12	17.2		21.4	0.0486	<0,030	33.75	3.78	24	05:05:00	0.54		12.86		2.19	79.6
16	BRP 16 urin 06	13.6418	6	5.4	17.24	20.7	0.001375	<0,030	5.72917	2.0075	4	20:35:00	0.275	0.91	0.68		1.03	69.1
16	BRP 16 urin 10	4.8406	10	2.8	25.16	24.1	0.010285	<0,030	19.0463	6.292	9	05:11:00	0.605	0.22	1.63		1.11	75.2
16	BRP 16 urin 13	3.98971	13	8.1	21.42	25.7	0.057715	<0,030	40.0799	11.543	24	05:06:00	3.395	0.44	5		2.27	167.9
16	BRP 16 urin 15	1.23325	15	22.3	24.86	27.2	0.29524	<0,030	205.028	19.844	24	05:14:00	4.84	0.17	14.88		2.57	117.6
17	BRP 17 urin 01	2.03582	1	7.9	17.59	27.8											1.29	116
17	BRP 17 urin 4	2.35668	4	8.1	13.86	29.2	0.02535	<0,030	147.384	1.71	2.86667	03:47:00	0.15	0.15	14.82		1.27	115.1
17	BRP 17 urin 8	1.5968	8	5	17.58	27.7	0.091575	<0,030	169.583	7.03	9	05:36:00	0.925	0.16	13.03		1.13	80
17	BRP 17 urin 13	1.23325	13	6	13.39	29	0.19375	<0,030	134.549	30.625	24	05:15:00	3.125	0.2	6.33		1.06	64.1
18	BRP 18 URIN 1	0.98259	1	5.2	16.1	21.8	0.0056	<0,030	26.5403	2.08	3.51667	15:35:00	0.8	0.23	2.69		0.76	66.6
18	BRP 18 URIN 10	1.34472	10	4	25.47	18.6	0.00855	<0,030	15.8333	8.17	9	05:01:00	0.95	0.09	1.05		0.77	62.3
18	BRP 18 URIN 13	1.41009	13	4.7	13.39	20	0.09129	<0,030	63.3958	23.27	24	05:16:00	1.79	0.13	3.92		0.89	56.9
18	BRP 18 URIN 15	1.09753			13.05
19	BRP 19 URIN 01	1.95792	1	6.8	20.58	18	0.034	<0,030	113	2.1	5	0.802083	0.3	0.1	16.19		0.99	81
19	BRP 19 URIN 04	13.1349	4	4.6	15.13	14	0	<0,030	11		0.5	0.59375	0.04	1.16	#DIV/0!		0.93	76
19	BRP 19 URIN 9	1.54507	9	4	12.71	17.1	0.0056	<0,030	10.3704	10.92	9	06:08:00	1.4	0.32	0.51		1	63.9
19	BRP 19 URIN 13	1.28078	13	4.3	13.39	18.3	0.028275	<0,030	19.6354	16.3125	24	05:01:00	2.175	0.14	1.73		1.05	50.4
21	BRP 21 urin 9	1.70889	9	3.2	11.67	27.8	0.0032	<0,030	5.92593	5.92	9	05:46:00	0.8	0.22	0.54		1.25	76.4
21	BRP 21 urin 13	1.13764	13	5.3	9.59	24.5	0.04278	<0,030	29.7083	12.4775	24	05:07:00	3.565	0.29	3.43		1.62	86.4
22			2	5		31.8											0.93	79.3
22	BRP 22 urin 3	3.02783	3	4.5	13.46	28.4	0.0245	<0,030	51.0417	7.07	8	05:56:00	0.7	0.33	3.47		1.01	83.1
22	BRP 22 urin 4	2.12972	4	4.6	12.47	25.9	0.0153	<0,030	28.3333	6.66	9	14:38:00	0.9	0.28	2.3		1.14	88.5
22			5	5.1	10.96	26.7	0.01372	<0,030	45.7333	6.076	5	20:06:00	0.98	0.3	2.26		1.14	99.2
22			6	4.1	11.2	27.7	0.0774	<0,030	143.333	9.72	9	05:26:00	1.8	0.3	7.96		1.02	80.5
22	BRP 22 urin 07	2.99051	7	3.7	11.99	29.3	0.019	<0,030	39.5833	6.5	8	13:32:00	1	0.52	2.92		1.01	82.8
	BRP 23 urin 1	198.762
23	BRP 23 urin 1	228.249	1	7.9	30.84	10.9	0.00384	<0,030	5.81818	0.071	11	17:05:00	0.01	0.11	54.08		1.56	114.9
23	BRP 23 urin 04	157.088	4	8.6	13.37	16.4	0.00296	<0,030	16.4444	0.2775	3	08:51:00	0.185	12.08	10.67		1.73	147.7
23	BRP 23 urin 10	73.5403	10	10.5	12.63	18.5	0.0159	<0,030	29.4444	1.7225	9	05:07:00	1.325	14.29	9.23		2.25	261.5
23	BRP 23 urin 13	7.80157	13	14.2	15.23	21.8	0.03472	<0,030	24.1111	5.704	24	05:10:00	2.48	0.88	6.09		2.59	292
23	BRP 23 urin 14	2.09819	14	23.9	13.45	20.7	0.0315	<0,030	21.875	4.55	24	05:11:00	3.5	0.38	6.92		3.31	399.4
24	BRP 24 URIN 1	1.9324	1	4.3	13.21	20.7	0.21504	<0,030	597.333	2.976	6	11:35:00	0.32	0.13	72.26		0.87	82.3
24	BRP 24 URIN 10	1.63819	10	16.3	12.63	23.1	0.01992	<0,030	36.8889	2.573	9	05:10:00	0.83	0.2	7.74		3.41	357.1
24	BRP 24 URIN 12	1.68568	12	26.3	18.17	31	0.1659	<0,030	115.208	5.7275	24	05:02:00	1.975	0.13	28.97		4.42	547.1
24	BRP 24 URIN 15	33.96	15	37.4	13.1	33.5											6.02	584.8

## Sheet: Blad2
Andra studien	P1 ng/mL	P2 ng/mL	(P1+P2)/2	U1 ng/mL	U2 ng/mL	U3 ng/mL	Urinvoym mL	Urinflöde mL/min	U x V/ P mL/min
408	5.52	6.38	5.95	0.87	0.96	0.96	1043	2.17	0.35
409	6.87	10.68	8.78	0.88	1.14	0.62	520	1.08	0.08
410	6.57	7.18	6.88	1.26	2.95	1.05	2393	4.99	0.76
411	7.49	8.02	7.76		0.64	0.87	1170	2.44	0.27
412	6.08	7.28	6.68	0.74	0.61	0.66	1358	2.83	0.28
413	9.37	8.91	9.14	1.34	0.81	0.87	527	1.1	0.1
411?	6.97	7.28	7.13	0.61	0.84	0.72	339	0.71	0.07
415	8.46	7.49	7.98	70	0.89	0.86	385	0.8	0.09

## Sheet: Blad3
	exkl orsak	prover tagna	inkl av	sex	age	prel dx	grupp1	sev sepsis/ ej sev sesis	SAPS3	EMR	MAX SOFA	ARDS(1=mild,2=mod,3=severe)	d1	tid d1-d2 (min)	d2	Beräknad tid till fylld avflödespåse	tid d2-d3 (min)	d3	f2	f2x5025/tid d2-d3	medel P-[HBP] ng	clearance mL/min	Hep filter 0=nej 1=ja	oxiris=0, st-150=1
2		a,i,d	ES	m	52	pneumoni	sepsis	1	76	67.5	20	3	1960.6	210	1220.4		170	1590.5	17	502.5	1405.45	0.357537	0	0
355		d1-3, f1-2	UÖ	f	80	Influensa, sepsis	Influensa, sepsis, typ 2 infarkt, tarmischemi	1	79	57			846	45	605.9	103.966	125	598.1	1.4	56.28	602	0.0934884	0	0
357		d1-3, f1-2	UÖ	f	60	Sepsis	sepsis	1	49	6.5			769	90	627	137.045	130	602	10	386.538	614.5	0.629029	1	0
375		d1-3, f1-2	MaL	m	79	Rupturerad aortaaneurysm	hypovolemi?		85	67.9			510.7	75	536.5		105	461	10.8	516.857	498.75	1.03631	0	1
376		d1-3, f1-2	JR	m	57	Hjärtinfarkt med VSD	ö-med		51	8.1			380.1	70	464		105	443.6	8.2	392.429	453.8	0.864761	0	1
358		d1-3, f1-2	CS	f	59	Leverencephalopati			77	53			332.4	90	306.6	134	150	279.6	2.1	70.35	293.1	0.24002	0	1
381		d1-3, f1-2	JJ	m	72	Nephropatia epidemica	sepsis	1	62	22.5			272	45	287		85	357.5	1.6	94.5882	322.25	0.293524	1	0
383		d1-3, f1-2	CS	m	71	Influensa A + lungaspergillus	sepsis	1	69	36			203.4	60	303.3	77.3077	70	288.5	9.1	653.25	295.9	2.20767	1	0
365		d1-3, f1-2	ML	m	67	Pneumoni	sepsis	1	68	34			193.6	120	227.5		60	209.5	7.8	653.25	218.5	2.9897	1	0
341		a1,a2,d1-3, f1-2	LL	f	55	sepsis	sepsis+p	1	71	58.5	12	2	158.1	80	169.7		85	209.2	14.4	851.294	189.45	4.4935	0	0
351		d1-3, f1-2	JT	m	73	Ulcus m.peforation och pus i bukhåla		1	69	36			58.7	70	91.3		120	386.7	10.3	431.312	239	1.80465	0	0
363		d1-3, f1-2	ES	m	37	Sepsis, kompartment med rhabdomyolys			57	14.8			168.3	60	176.7		100	157.6	9.4	472.35	167.15	2.8259	1	0
377		d1-3, f1-2	MS	m	70	Cholecystit, peritonit	sepsis	1	59	17.6			133.3	60	156.5		90	150.8	7.6	424.333	153.65	2.76169	0	1
299		a1 d1-3, f1-2	ES	m	72	hö-svikt	ö-med		72	60.4	15	0	152.7	120	141		120	132.1	10	418.75	136.55	3.06664	0	1
366		d1-3, f1-2	EG	f	62	nekrotiserande fascit		1	71	40.3			193.2	45	111.3	69.3103	70	117.1	8.2	588.643	114.2	5.15449	1	0
352		d1-3, f1-2	TD	m	68	nekrotiserande fascit	nekrotiserande fascit	1	63	24.2			185.3		90.7	83.75	80	98.3	1.7	106.781	94.5	1.12996	0	0
61		a,d,f	MSB	m	51	etylenglykol	intox		56	27.6	7	0	198.3	60	89		105	51.2	21.4	1024.14	70.1	14.6097	0	1
85		a,d	RF	m	64	perf divertikulit	sepsis	1	71	58.5	10	0	130.3	25	98		90	96.5	19.5	1088.75	97.25	11.1954	0	1
378		d1-3, f1-2	TD	m	52	hjärtstopp	ö-med		79	57			169.6	64	67	63.4737	64	27.5	8.4	659.531	47.25	13.9583	1	1
102		a,i,d	RF	f	75	pneumoni	sepsis+p	1	79	72.2	16	0			66.8		60	61.2	19	1591.25	64	24.8633	0	0
382		d1-3, f1-2	JS	m	83	pankreatit	sepsis	1	74	46.7			57.6	100	80.2		105	41	8.5	406.786	60.6	6.71264	1	1
359		d1-3, f1-2	JT	f	59	Tarmmalignitet, Levercirrhos			69	36			73.2	80	50.6	103.966	90	39.1	8.1	452.25	44.85	10.0836	0	0
178		a1-2, d1-3	LL	m	53	cholecystit	sepsis	1	41	7.2	8	0	39.3	60	43.9		80	59.9	14.6	917.062	51.9	17.6698	0	0
44		a,i,d,f	ML+DMm		72	hypotermi, rhabdomyolys, pneumoni	ö-med		75	65.4	17	0	37.3	165	47.3		180	48.7	18.6	519.25	48	10.8177	0	1
356		d1-3, f1-2	JT	f	82	Pankreatit		1	59	17.6			44.7	70	46.9	103.966	105	39.8	7.8	373.286	43.35	8.61097	0	1
50		i,d,f	LL	f	67	pneumoni o rhabdomyolys	sepsis+p	1	68	52.5	13	0	45.5	40	49.7		80	30	17.4	1092.94	39.85	27.4263	0	0
353		d1-3, f1-2	JT	f	70	hjärtstopp	hjärtstopp		74	46.7			36.4		40.7	83.75	80	40.5	6.7	420.844	40.6	10.3656	0	1
370		d1-3, f1-2	MS	f	52	intox med rhabdomyolys	intox		57	14.8			51.1	45	20.1	77.3077	85	32.1	9.2	543.882	26.1	20.8384	1	1
232		a1, d1-d3, f1-2	JB	f	70	njursvikt	ö-med		54	23.9	6	0	16.9	95	33.9		140	25	14.4	516.857	29.45	17.5503	0	1
360		d1-3, f1-2	JT	m	74	Laktacidos, sekundär sepsis med njursvikt			76	50.9			18.5	75	21	103.966	105	20.9	7.8	373.286	20.95	17.8179	1	1
372		d1-3, f1-2	JR	m	58	metformin utlöst laktacidos	ö-med		45	4			13.8	55	11.8	83.75	80	11	9.1	571.594	11.4	50.1398	1	1

## Sheet: Blad4
d1-plasmaHbp	tid d1-d2 (min)	d2 plasmaHbp	tid d2-d3 (min)	d3plasmaHbp	f1 filter Hbp	f2 filter Hbp	f1x2512 (mängd HBP i avflödespåsen ng)	f2x2512 (mängd HBP i avflödespåsen ng)	Total HBP iavflödespåsarna	tid d1-d3 (tid för 2 avflödespåsar att fyllas)	excretion rate x/tid (utsöndring i ng/min)	medel plasmakonc	clearance mL/min	Hepariniserat filter 0=nej 1=ja	filtertyp	diff d1-d2
185.3		90.7		98.3	10.5		26376	2512	28888	0	#DIV/0!	124.767	#DIV/0!	0	oxiris	94.6
		66.8	60	61.2	24.1	19	60539.2	47728	108267	60	1804	64	28.1875	0	oxiris	-66.8
45.5	40	49.7	80	30	19.1	17.4	47979.2	43708.8	91688	120	764	41.7333	18.3067	0	oxiris	-4.2
39.3	60	43.9	80	59.9	8.2	14.6	20598.4	36675.2	57273.6	140	409	47.7	8.57442	0	oxiris	-4.6
73.2	80	50.6	90	39.1	7.6	8.1	19091.2	20347.2	39438.4	170	231	54.3	4.25414	0	oxiris	22.6
158.1	80	169.7	85	209.2	13.6	14.4	34163.2	36172.8	70336	165	426	179	2.37989	0	oxiris	-11.6
193.2	45	111.3	70	117.1	1.4	8.2	3516.8	20598.4	24115.2	115	209	140.533	1.48719	1	oxiris	81.9
203.4	60	303.3	70	288.5	9.2	9.1	23110.4	22859.2	45969.6	130	353	265.067	1.33174	1	oxiris	-99.9
168.3	60	176.7	100	157.6	1.8	9.4	4521.6	23612.8	28134.4	160	175	167.533	1.04457	1	oxiris	-8.4
193.6	120	227.5	60	209.5	1.7	7.8	4270.4	19593.6	23864	180	132	210.2	0.627973	1	oxiris	-33.9
272	45	287	85	357.5	1.9	1.6	4772.8	4019.2	8792	130	67	305.5	0.219313	1	oxiris	-15
769	90	627	130	602		10	2512	25120	27632	220	125	666	0.187688	1	oxiris	142
846	45	605.9	155	598.1	8.2	1.4	20598.4	3516.8	24115.2	200	120	683.333	0.17561	0	oxiris	240.1
1960.6	210	1220.4	170	1590.5	14.8	17	37177.6	42704	79881.6	380	210	1590.5	0.132034	0	oxiris	740.2
58.7	70	91.3	120	386.7	8.4	10.3	21100.8	25873.6	46974.4	190	247	178.9	1.38066	0	oxiris?	-32.6
36.4		40.7		40.5	8.1	6.7	20347.2	16830.4	37177.6	0	#DIV/0!	39.2	#DIV/0!	0	st-150	-4.3
13.8	55	11.8	80	11	8.5	9.1	21352	22859.2	44211.2	135	327	12.2	26.8033	1	st-150	2
16.9	95	33.9	140	25	14.1	14.4	35419.2	36172.8	71592	235	304	25.2667	12.0317	0	st-150	-17
18.5	75	21	105	20.9	9.1	7.8	22859.2	19593.6	42452.8	180	235	20.1333	11.6722	1	st-150	-2.5
51.1	45	20.1	85	32.1	7.1	9.2	17835.2	23110.4	40945.6	130	314	34.4333	9.11907	1	st-150	31
130.3	25	98	90	96.5	21.4	19.5	53756.8	48984	102741	115	893	108.267	8.24815	0	st-150	32.3
37.3	165	47.3	180	48.7	25.3	18.6	63553.6	46723.2	110277	345	319	44.4333	7.17929	0	st-150	-10
198.3	60	89	105	51.2	20.7	21.4	51998.4	53756.8	105755	165	640	112.833	5.67208	0	st-150	109.3
44.7	70	46.9	105	39.8	8.2	7.8	20598.4	19593.6	40192	175	229	43.8	5.22831	0	st-150	-2.2
169.6	64	67	64	27.5	7.9	8.4	19844.8	21100.8	40945.6	128	319	88.0333	3.62363	1	st-150	102.6
57.6	100	80.2	105	41	7.2	8.5	18086.4	21352	39438.4	205	192	59.6	3.22148	1	st-150	-22.6
133.3	60	156.5	90	150.8	8.4	7.6	21100.8	19091.2	40192	150	267	146.867	1.81798	0	st-150	-23.2
152.7	120	141	120	132.1	11.4	10	28636.8	25120	53756.8	240	223	141.933	1.57116	0	st-150	11.7
380.1	70	464	105	443.6	8.6	8.2	21603.2	20598.4	42201.6	175	241	429.233	0.561466	0	st-150	-83.9
510.7	75	536.5	105	461	1.8	10.8	4521.6	27129.6	31651.2	180	175	502.733	0.348097	0	st-150	-25.8
332.4	90	306.6	150	279.6	1.8	2.1	4521.6	5275.2	9796.8	240	40	306.2	0.130634	0	st-150	25.8
